# Supplementary material for: Subcutaneous mycoses: Endemic but neglected among the Neglected Tropical Diseases in Ethiopia
Source: PLoS Negl Trop Dis. 2023 Sep 27;17(9):e0011363. doi: 10.1371/journal.pntd.0011363 (PMC10561858; doi:10.1371/journal.pntd.0011363)
Supplement: S1 Dataset — (XLSX) [file pntd.0011363.s001.xlsx]

## Sheet: Ethiopian, National Rapid As...
AGE	SEX	OCCUPATION	REGION	DURATION	HISTORY OF TRAUMA	SITE OF THE LESION	If other, specify	NUMBER OF THE LESION	SIZE OF THE LESION	Diagnosis	If X-RAY ordered for diagnosis, What was the result?	GRAM STAIN ordered for diag0sis	If GRAM STAIN ordered for diagnosis, What was the result?	KOH ordered for diag0sis	IF KOH ordered for diagnosis, What was the result?	FNAC ordered for diag0sis	if FNAC ordered for diagnosis, What was the result?	BIOPSY ordered for diag0sis	If BIOPSY ordered for diagnosis, What was the result?
16	1	3	7	1		2		Not specified	Not specified	1		0		0		0		0
15	2	1	7	1	0	2		Not specified	2X2 cm	2		0		0		0		0
60	1	3	7	1		1		Not specified	Not specified	1		0		0		0		0
40	2	3	7	0.5		1		Not specified	Not specified	1		0		0		0		0
18	1	3	7	0.75	0	2		Not specified	Not specified	1	Soft tissue	1	0	1	0	0		0
25	2	3	6	4		1		Not stated	Not stated	1		0		0		0		0
35	1	1	7	5		2				1	Has involvement of the bone	0		1	1	1	1	0
15	1	1	7	1		2				2		1	0	1	1
30	2	1	7	6		1				2		1	0	1	1
43	2	3	4	3		1		Not specified	Not specified	1		0		0		0		0
25	1	1	4	3		1		Not specified	Not specified	1		0		0		0		0
10	2	1	4	2		1		Not specified	Not specified	1		0		0		0		0
15	2	1	4	1		1		Not specified	Not specified	1		0		0		0		0
35	1	1	2	0.75		1		Not stated	Not stated	1		0		0		0		0
20	2	1	2	2		1		Not stated	Not stated	1		0		0		0		0
45	2	1	2	2		1		Not stated	Not stated	1		0		0		0		0
30	2	1	2	3		1		Not Stated	Not stated	1		0		0		0		0
45	2	1	1	3		4			diffuse	1		0		1	1
25	2	1	2	9		1		Not stated	Not stated	2		0		0		0		0
25	2	1	2	6		1		Not stated	Not stated	1		0		0		0		0
35	1	1	2	7		1		Not stated	Not stated	1		0		0		0		0
22	2	1	2	3		1		Not stated	Not stated	1		0		0		0		0
25	2	1	2	5		1		Not stated	Not stated	1		0		0		0		0
28	2	1	2	4		1		Not stated	Not stated	1		0		0		0		0
60	2	1	2	4		1		Not stated	Not stated	1		0		0		0		0
18	2	2	3	7	1	2	Left populitial and tigh	1	42cm sq	1	Soft tissue swelling	1	1	1	0	1	0	1	0
35	2	1	3	11	1	2	Right ankle	2	4cm sq	1	Soft tissue swelling	1	0	1	0	1	0	1	0
27	1	2	3	6	1	1	Shoulder	23	Diffuse	1		1	1	1	0	1	1	0
38	2	1	3	1	1	2	Right ankle	2	3cm sq	1		1	0	1	1	0		0
26	1	1	3	6	0	6	Left foot, leg and inguinal area		Diffuse	2		1	0	1	1	1	0	0
34	2	1	3	12	0	6	Left foot, leg and inguinal area		Diffuse	1		0		1	0	1	1	0
40	2	1	5	5	0	4	Right buttock		Diffuse	1		1	1	1	0	0		0
43	2	1	3	10	1	1	Right foot		Diffuse	1	Osteomylities	1	0	1	0	1	1	0
45	2	1	3	4	0	1	Right foot		Diffuse	1	Negative	0		1	1	1	0	1	1
39	1	2	3	8	0	6	Left foot and ankle		Diffuse	1	Soft tissue swelling	1	0	1	1	1	0	1	0
41	2	1	3	6	0	1	Left foot		Localized	1	Negative	0		0		1	0	1	1
40	2	2	5	10	0	1	Right foot		Diffuse	1	Litic lesion	1	1	1	0	1	1	0
44	2	1	3	15	1	1	Right foot		Diffuse	1	Litic lesion	0		1	0	1	0	1	1
31	1	2	3	3	1	2	Knee		Diffuse	1		1	0	1	0	1	0	0
40	2	1	5	6	1	2	Left thigh		Diffuse	1	Negative	0		1	0	1	1	0
26	2	1	3	2	0	4	Left buttock		Diffuse	1	Soft tissue swelling	1	0	1	1	1	1	0
42	2	1	3	5	1	1	Left foot		Diffuse	1	Soft tissue swelling	0		1	0	1	0	1	0
55	2	1	3	9	1	1			Diffuse	1	soft tissue swelling
50	2	1	3	1	0	1			Diffuse	1	Not done
23	2	1	3	2	0	1			Diffuse	1	osteomylities
21	2	1	3	5	0	1			Diffuse	1	osteomylities
65	1	1	3	2	0	1			Diffuse	1	soft tissue swelling
45	1	1	3	10	0	1			Diffuse	1	negative
14	2	1	3	5	0	1			Diffuse	1	Not done
22	1	2	1	4		6	left foot, tigh, genital		Diffuse	1	Negative	1	0	1	1
38	1	1	1	2	0	1	left foot		diffuse	2	Not done			1	1
41	2	1	1	6	0	1	both		diffuse	1	Osteomylities							1	1
18	2	1	1	3	1	2	left		diffuse	1	Not done							1	0
40	2	1	1	0.5	1	2	right		Localized	1	Not done	1	1	1	0
26	2	1	1	2		4	left		diffuse	1	Not done							1	1
42	2	1	1	3	1	1	left		diffuse	1	soft tissue
36	2	1	1	4	1	2	right		diffuse	2	Not done		0	1	1
27	1	1	1	3	1	3	right		diffuse	3	Not done							1	1
30	1	3	3	2	1	3	right		diffuse	3	Not done							1	1
41	2	1	5	3	1	3	left		diffuse	3	Not done							1	0
36	1	3	6	4	0	6			diffuse	1
17	2	3	3	3	1	1	left		solitaries	3								1	1
34	2	3	1	2	1	2	left		infiltrative	2				1	1
38	2	3	1	1.5	1	1	left		diffuse	1	Soft tissue swelling
45	2	3	3	8	1	1	right		diffuse	2	Not done			1	1
48	2	1	3	10		6				1								1	1
28	2	2	7	15		6				1				1	1
66	2	1	3	1		2				1				1	1
43	2	2	4	1		2				1								1	1
62	1	3	4	3		2				1								1	1
25	1	3	4	3		1				1				1	1
25	1	3	4	2		1 and 2				1								1	1
60	1	1	4	4		1 and 2				1								1	1
60	2	1	4	10		1 and 2				1				1	1			1	1
60	1	1	4	20		6				1								1	1
60	2	2	4	2		3				1								1	1
60	2	2	4	2		2				1				1	1
26	2	3	4	5		1				2	Not done							1	1
19	2	3	14	1		2				2	soft tissue							1	1
45	2	1	3	5		1				2	soft tissue and Ultrasound			1	1
32	2	1	3	13		2				2	bone cavities					1	1
35	2	1	3	10		1				2	soft tissue	1	1					1	1
33	2	1	3	6		1				2	soft tissue					1	1
43	2	3	14	25		2				2	cortical thiknining							1	1
45	2	3	14	6		1				2	bone cavities							1	1
55	2	1	1
22	1	1	1
40	2	1	3
55	2	1	1
19	2	2	2
51	1	1	1
70	2	1	1
45	1	1	1
22	2	2	1
25	2	1	1
10	2	2	2
67	2	1	1
26	2	1	1
32	2	1	1
20	2	2	1
64	1	1	1
13	2	2	1
49	2	1	1
26	2	1	1
67	2	1	1
30	1	1	1
25	1	2	1
30	2	1	1
40	1	1	1
34	1	1	1
21	2	2	1
33	2	1	1
39	2	1	1
30	2	1	1
13	1	2	2
37	2	1	1
15	2	2	1
22	2	2	1
33	2	1	1
66	1	1	1
20	1	2	1
33	2	1	1
21	2	2	1
44	2	1	2
20	1	2	1
55	2	1	1
28	2	1	1
50	2	1	1
28	1	1	1
19	1	2	1
51	2	1	1
53	2	1	3
23	1	2	1
60	2	1	1
35	1	1	1
18	2	2	1
16	1	2	1
39	2	1	1
41	2	1	1
45	2	1	1
32	2	1	1
35	2	1	1
56	1	1	1

## Sheet: Legend
	Key
Gender	Female	1
	Male	2
Ocopation	Farmer	1
	Other	2
	Not stated	3
Region	Afar	2
	Amhara	3
	Oromia	4
	Somalie	5
	Benishangul	6
	SNNPR	7
Body site	foot	1
	leg	2
	arm	3
	buttock	4
	trunk	5
	multiple site	6
Diagnosis	Mycetoma	1
	Chromoblastomycosis	2
	Sportotrichosis	3
